# Supplementary material for: Salivary TNFα levels in groups of subjects with rheumatoid arthritis and chronic periodontitis
Source: BMC Res Notes. 2017 Jan 7;10:34. doi: 10.1186/s13104-016-2341-7 (PMC5219682; doi:10.1186/s13104-016-2341-7)
Supplement: Supplementary file 1 — Additional file 1. Baseline clinical characteristics of the patients. [file 13104_2016_2341_MOESM1_ESM.xlsx]

## Sheet: RA
CODE	AGE	SEX	PI	GI	PPD	CAL	TNF-A	%≥2mm	%≥5mmPPD					duration	TTT	RF	A-ccp
1	60	2	1	1.05	0	1.66	NA	0.564	0					10	MTX	positive	positive
2	39	2	0.62	1.04	0	0.25	NA	0.0432	0					4	HCQ	negative	negative
3	50	2	1.36	1.19	0	0.98	NA	0.318	0					10	MTX,PRE	\	\
4	30	2	0.47	0.79	0	0	NA	0	0					3	HCQ,PRE	negative	positive
5	35	1	1.69	1.53	0	1.38	NA	0.385	0					2	HCQ	negative	\
6	53	1	0.67	0.93	0	1.7	NA	0.358	0					6	HCQ,PRE	positive	\
7	42	2	0.54	0.82	0	0.2	NA	0.0714	0					6	MTX,PRE,HCQ	negative	negative
8	57	2	0.77	0.9	0	0.35	NA	0.15	0					1	MTX,HCQ,PRE	\	\
9	58	2	0.58	0.79	0	0.26	NA	0.098	0					7	MTX,HCQ,PRE	\	\
10	45	2	0.89	0.96	0	0.39	NA	0.143	0					2	PRE	positive	positive
11	39	2	0.95	1	0.1	1.64	NA	0.525	0					1	MTX,PRE	positive	positive
12	33	2	1.11	1.05	0	0.09	NA	0.028	0					3	MTX	negative	\
13	42	2	0.97	0.94	0	0.11	NA	0.035	0					3	MTX,HCQ	\	\
14	31	2	1.73	1	0.07	0.22	NA	0.0833	0					2	MTX,HCQ	positive	\
15	50	2	0.75	0.95	0	0	NA	0	0					2	MTX,HCQ,PRE	negative	\
16	50	2	0.95	0.92	0	0	NA	0	0					7	MTX	positive	\
17	43	2	0.92	1.25	0.05	0.11	NA	0.0321	0					4	NSAID	\	\
18	52	2	1.05	1.11	0	0.03	NA	0.0111	0					8	PRE	\	\
19	46	2	0.46	0.71	0.04	0.45	38.53	0.167	0					2	HCQ	negative	\
20	49	1	1.2	1.3	0	0.08	29.34	0.028	0					10	HCQ,PRE	positive	positive
21	24	2	0.5	0.63	0	0	NA	0	0					1	HCQ,PRE	positive	negative
22	37	2	1.25	1.09	0.1	0.76	36.23	0.283	0					1	HCQ,PRE,NSAID	positive	positive
23	23	2	0.88	1.08	0.03	0.15	NA	0.042	0.006					3	HCQ,PRE	\	\
24	51	2	1.11	1	0.11	0.59	NA	0.212	0					3	HCQ,PRE	\	\
25	49	2	1.16	1.14	0.07	1	NA	0.289	0.007					1	HCQ,PRE	positive	negative
26	38	2	0.68	0.95	0.08	1.23	NA	0.325	0.008					1	SSZ,PRE,NSAID	negative	\
27	45	2	0.5	0.91	0	0.11	0	0.018	0					2	SSZ,HCQ	negative	negative
28	25	1	0.96	1	0	0.13	NA	0.043	0					1	DMARD	negative	\
29	60	1	1.62	1.11	0.14	2.24	NA	0.588	0.018					5	MTX,HCQ,PRE	positive	positive
30	40	2	0.61	0.68	0	0.12	29.01	0	0					1	MTX,HCQ,PRE	positive	negative
31	34	2	0.56	0.93	0	0.29	NA	0.129	0					3	MTX,HCQ,PRE	positive	\
32	51	2	0.47	0.82	0	0.4	NA	0.106	0					3	MTX,HCQ,PRE	positive	\
33	53	2	1.1	1.14	0.08	0.97	NA	0.256	0					3	MTX,HCQ,PRE	negative	negative
34	27	2	0.81	1.1	0	0	NA	0	0					3	MTX,HCQ,PRE	positive	\
35	58	2	1.41	1.06	0.05	0.2	NA	0.068	0					4	PRE	\	\
36	54	2	1	1.08	0	0.54	NA	0.191	0					8	MTX,HCQ,PRE	positive	positive
37	46	2	0.86	1	0.06	0.41	NA	0.093	0					1	PRE	negative	negative
38	41	2	1.45	1.32	0.08	0.63	49.69	0.181	0					10	SSZ,HCQ	positive	\
39	29	2	0.75	0.93	0	0.15	3.07	0.06	0					1	HCQ	\	\
40	58	2	1.18	1.12	0	1.86	NA	0.556	0					5	MTX,HCQ,PRE	negative	\
41	52	2	1.28	1.09	0.08	1.25	NA	0.389	0					10	MTX,HCQ,PRE	\	\
42	34	2	0.56	0.79	0	0	31.64	0	0					4	SSZ,HCQ,PRE	negative	\
43	45	2	0.89	1.05	0.08	0.18	NA	0.051	0					4	HCQ,PRE	positive	positive
44	44	2	0.85	1	0	0.06	100.9	0.014	0					2	MTX,HCQ	positive	\
45	24	2	1.19	1.01	0	0	NA	0	0					3	HCQ,PRE,NSAID	positive	\
46	54	2	0.64	0.96	0	0.19	NA	0.064	0					15	MTX,HCQ,PRE	\	\
47	45	2	1.24	1.18	0.03	0.83	30.65	0.262	0					1	HCQ,PRE	positive	negative
48	30	2	0.94	0.9	0	0.13	20.15	0.049	0					4	MTX,PRE	positive	positive
49	50	2	0.68	0.93	0	0.73	NA	0.25	0					6	HCQ,NSAID	negative	negative
50	47	2	0.65	1.01	0	0.17	NA	0.083	0					2	HCQ,PRE	\	\
51	41	2	0.85	0.82	0.07	0.46	NA	0.109	0.007					2	HCQ,PRE	\	\
52	52	2	0.69	0.93	0	0.45	0	0.143	0					5	HCQ,PRE	negative	negative
53	24	2	0.78	0.67	0	0	31.97	0	0					4	MTX,HCQ,PRE	negative	\
54	45	2	0.81	0.98	0	1.34	0	0.5	0					18	MTX,HCQ,PRE	positive	\
55	32	1	0.64	0.74	0	0.34	60.86	0.101	0					2	HCQ,PRE	positive	positive
56	34	2	0.62	0.81	0	0	NA	0	0					10	MTX,PRE	positive	negative
57	48	2	0.91	1.04	0	1.19	NA	0.284	0					3	MTX,HCQ	positive	positive

## Sheet: chronic periodontitis
CODE	AGE	SEX	PI	GI	PPD	CAL	TNF-a	%≥2mmCAL	%≥5mmPPD
1P	51	1	1.79	1.77	1.02	2.13	102.22	0.54	0.125
2P	42	2	0.91	1.02	0	0.33	0	0.05	0
3P	25	2	1.55	0.04	0.03	0.03	NA	0.006	0.024
4P	40	2	1.45	1.23	2.16	3.73	NA	0.618	0.229
5P	46	2	1.25	1.4	0	0.79	NA	0.274	0
6P	42	1	1.7	1.42	0	0.35	39.85	0.161	0
7P	45	2	1.61	1.28	0.16	0.74	NA	0.139	0.021
8P	50	2	1.7	1.83	0	0.8	NA	0.225	0
9P	50	2	1.45	1	0	1.62	NA	0.558	0
10P	40	2	1.52	1.59	0	0.52	50.02	0.2	0
11P	45	2	1.43	1.27	0	0.44	13.25	0.15	0
12P	39	2	1.8	1.63	0	0.66	0	0.326	0
13P	41	2	1.75	1.64	0	0.25	NA	0.077	0
14P	38	2	0.97	1.26	0	0.22	0	0.08	0
15P	60	2	1.64	1.62	0	0.58	NA	0.22	0
16P	35	2	1.72	1.63	0.05	0.31	NA	0.1	0
17P	29	2	2.02	1.65	0.03	0.12	46.74	0.047	0.007
18P	48	1	1.64	1.61	0.03	0.56	NA	0.244	0
19P	37	2	1.67	1.58	0.07	0.32	74.65	0.13	0
20P	45	2	1.91	1.81	0	0.19	NA	0.042	0
21P	52	1	1.97	1.76	0	2.69	NA	0.74	0
22P	35	2	1.68	1.6	0	0.2	NA	0.0833	0
23P	53	1	1.75	1.45	0	1.08	NA	0.4	0
24P	60	1	1.43	0.89	0	2.88	NA	0.696	0
25P	44	2	1.79	1.71	0.16	0.53	84.17	0.212	0
26P	50	2	1.88	1.85	0.59	1.99	NA	0.477	0.089
27P	52	2	1.94	1.86	1.81	1.56	9.64	0.412	0.123
28P	46	2	1.85	1.88	0	0.18	NA	0.075	0
29P	21	2	1.75	1.71	0	0.13	NA	0.036	0
30P	38	2	0.97	0.98	0	0.56	NA	0.166	0
31P	48	2	1.55	1.79	0	0.37	0	0.07	0
32P	20	2	2.1	1.91	0	0.11	NA	0.036	0
33P	51	2	1.54	1.48	0	0.57	NA	0.222	0
34P	28	2	1.73	1.69	0.65	0.67	0	0.128	0.0897
35P	33	2	1.5	1.5	0	0.11	NA	0.036	0
36P	20	1	1.45	1.45	0	0.17	NA	0.065	0
37P	55	2	1.75	1.75	0.13	1.84	NA	0.432	0
38P	46	2	1.72	1.69	0	0.58	9.97	0.187	0
39P	43	2	2.02	1.94	0.42	1.51	0	0.444	0.056
40P	25	2	1.5	1.15	0.11	0.27	NA	0.073	0
41P	42	2	2.1	2	0	1.24	NA	0.558	0
42P	47	2	1.36	1.25	0	1.39	NA	0.466	0
43P	39	2	1.67	1.5	0	0.89	NA	0.346	0
44P	55	2	1.49	1.41	0	0.33	NA	0.074	0
45P	39	2	1.81	1.81	0	0.69	NA	0.259	0
46P	47	2	2	1.4	0	0.78	NA	0.225	0
47P	44	2	1.73	1.39	0	0.78	NA	0.208	0
48P	26	2	1.94	1.55	0.23	0.89	NA	0.2	0
49P	42	2	1.47	1.58	0	0.48	NA	0.184	0
50P	28	2	1.27	1.39	0.28	0.96	NA	0.229	0.02
51P	36	2	1.26	1.82	0.19	0.63	NA	0.129	0.037
52P	55	2	1.6	1.35	0	1.3	NA	0.45	0
53P	44	2	1.27	1.39	0.82	0.81	NA	0.179	0.058
54P	46	2	1.79	1.72	0.23	2.05	NA	0.47	0.018
55P	59	2	1.22	1.75	0	1.82	NA	0.471	0
56P	49	2	1.29	1.78	0	0.91	NA	0.238	0
57P	30	2	1.81	1.48	0	0.3	NA	0.08	0

## Sheet: control
CODE	AGE	SEX	PI	GI	PPD	CAL	TNF-a
1C	28	2	0.12	0.08	0	0	NA
2C	23	2	0.03	0.03	0	0	69.72
3C	23	2	0.02	0.03	0	0	NA
4C	28	2	0.67	0.78	0	0	NA
5C	25	2	0.09	0.06	0	0	NA
6C	42	2	0.47	0.79	0	0	NA
7C	27	2	0.04	0.03	0	0	26.38
8C	34	2	0.78	0.67	0	0	NA
9C	32	2	0.11	0.13	0	0	NA
10C	35	2	0.47	0.79	0	0	NA
11C	27	1	0.03	0.04	0	0	NA
12C	23	1	0.07	0.03	0	0	NA
13C	30	2	0.07	0.09	0	0	83.83
14C	40	2	0.56	0.79	0	0	NA
15C	47	2	0.05	0.04	0	0	26.06
16C	33	2	0.08	0.09	0	0	NA
17C	34	2	0.5	0.63	0	0	NA
18C	35	2	0.75	0.95	0	0	NA
19C	28	2	0.07	0.1	0	0	77.93
20C	26	2	0.06	0.05	0	0	NA
21C	28	2	0.09	0.07	0	0	NA
22C	34	2	0.08	0.04	0	0	0
23C	29	1	0.14	0.13	0	0	NA
24C	37	1	0.47	0.079	0	0	NA
25C	41	2	0.75	0.95	0	0	NA
26C	26	2	0.13	0.11	0	0	NA
27C	28	2	0.09	0.09	0	0	NA
28C	32	2	0.02	0.02	0	0	22.12
29C	21	2	0.02	0.03	0	0	NA
30C	33	2	0.11	0.1	0	0	NA
31C	36	1	0.13	0.11	0	0	NA
32C	21	2	0.02	0.03	0	0	NA
33C	32	2	0.11	0.11	0	0	NA
34C	39	2	0.56	0.79	0	0	NA
35C	33	2	0.09	0.09	0	0	28.68
36C	32	2	0.7	0.8	0	0	NA
37C	32	2	0.1	0.1	0	0	NA
38C	22	2	0.06	0.02	0	0	NA
39C	45	2	0.95	0.92	0	0	NA
40C	29	1	0.06	0.05	0	0	0
41C	23	2	0.02	0.03	0	0	NA
42C	24	2	0.05	0.05	0	0	NA
43C	26	2	0.09	0.11	0	0	NA
44C	35	2	0.5	0.63	0	0	NA
45C	36	2	0.47	0.79	0	0	NA
46C	29	2	0.12	0.13	0	0	NA
47C	27	2	0.06	0.06	0	0	NA
48C	30	2	0.13	0.11	0	0	NA
49C	29	1	0.09	0.07	0	0	25.03
50C	27	2	0.08	0.07	0	0	NA
51C	29	2	0.12	0.11	0	0	NA
52C	31	2	0.11	0.13	0	0	NA
53C	34	2	0.6	0.8	0	0	NA
54C	37	2	0.78	0.67	0	0	NA
55C	23	2	0.03	0.02	0	0	NA
56C	22	2	0.07	0.08	0	0	NA
57C	27	2	0.13	0.11	0	0	NA
